# Supplementary material for: Development and Validation of LC-MS/MS Method for Determination of Cytisine in Human Serum and Saliva
Source: Int J Mol Sci. 2023 Oct 19;24(20):15364. doi: 10.3390/ijms242015364 (PMC10607646; doi:10.3390/ijms242015364)
Supplement: Supplementary file 1 [file ijms-24-15364-s001.zip]

Archive with 1 entries (1 files):
- ijms-2660012-supplementary.pdf
